# Supplementary material for: CeO2 nanoparticle dose and exposure modulate soybean development and plant-mediated responses in root-associated bacterial communities
Source: Sci Rep. 2024 May 3;14:10231. doi: 10.1038/s41598-024-60344-8 (PMC11068890; doi:10.1038/s41598-024-60344-8)
Supplement: Supplementary file 4 — Supplementary Table S5. [file 41598_2024_60344_MOESM4_ESM.xlsx]

## Sheet: Title
Title
CeO2 Nanoparticle Dose and Exposure Modulate Soybean Development and Plant-Mediated Responses in Root-Associated Bacterial Communities
Authors
Jay R. Reichman a,b,c,*, Matthew R. Slattery b, Mark G. Johnson a, Christian P. Andersen d, Stacey L. Harper b,e
a Pacific Ecological Systems Division, US Environmental Protection Agency, Corvallis, Oregon 97333, United States
b Department of Environmental and Molecular Toxicology, Oregon State University, Corvallis, Oregon 97331, United States
c Department of Botany and Plant Pathology, Oregon State University, Corvallis, Oregon 97331, United States
d (Retired) Pacific Ecological Systems Division, US Environmental Protection Agency, Corvallis, Oregon 97333, United States
e School of Chemical, Biological and Environmental Engineering, Oregon State University, Corvallis, Oregon 97331, United States
* Corresponding author.
E-mail address: reichman.jay@epa.gov

## Sheet: Table S5 Summary
Table S5. Summary of differentially abundant bacterial 16S rRNA gene ASVs
Differential abundance compared to controls was based on ANCOM Wilcoxon sum of the signed ranks for ASVs with corrected FDR ≤ 0.05
Counts
Treatment Group	Relative Abundance in Treated > Controls	Relative Abundance in Control > Treated	Total
Root Low-Dose 84-Day	3	6	9
Root High-Dose 84-Day	1	7	8
Root Low-Dose 190-Day	2	0	2
Root High-Dose 190-Day	4	0	4
Rhizoplane Low-Dose 84-Day	4	19	23
Rhizoplane High-Dose 84-Day	4	15	19
Rhizoplane Low-Dose 190-Day	1	2	3
Rhizoplane High-Dose 190-Day	2	4	6
Rhizosphere Low-Dose 84-Day	3	13	16
Rhizosphere High-Dose 84-Day	3	4	7
Rhizosphere Low-Dose 190-Day	3	4	7
Rhizosphere High-Dose 190-Day	1	7	8
Center log ratios, W scores and taxanomic identifications for differentially abundant ASVs are shown the tabs for each treatment combination

## Sheet: Root Low-Dose 84-Day
ASV ID	Centered Log Ratio	W	Taxa	Notes
b104070e40a7907b54edd931c7945ffd	4.82703	128	k__Bacteria; p__Proteobacteria; c__Betaproteobacteria; o__Burkholderiales; f__Oxalobacteraceae; g__Herbaspirillum; s__	84 & 190-Days	Relative Abundance in Treated > Controls
80c51bd52ba7a66c30e585aad2997007	4.73413	92	k__Bacteria; p__Actinobacteria; c__Actinobacteria; o__Actinomycetales; f__Mycobacteriaceae; g__Mycobacterium; s__llatzerense		Relative Abundance in Control > Treated
35f4fe3b08a032bf28b660c87ab0d840	4.70006	120	k__Bacteria; p__Proteobacteria; c__Gammaproteobacteria; o__Xanthomonadales; f__Xanthomonadaceae; g__Gynumella; s__flava	All Compartments
5440ec392c12824316e802dbb4be1c9c	-2.87882	101	k__Bacteria; p__Proteobacteria; c__Betaproteobacteria; o__Burkholderiales; f__Oxalobacteraceae; g__Massilia
9dc6703de500dcb51fc937268c09039a	-2.94702	95	k__Bacteria; p__Proteobacteria; c__Betaproteobacteria; o__Burkholderiales; f__Oxalobacteraceae; g__Massilia
268d624b96693dc5ec30572ed3cfd2e6	-3.2952	96	k__Bacteria; p__Proteobacteria; c__Betaproteobacteria; o__Burkholderiales; f__Comamonadaceae; g__Pelomonas; s__puraquae
08149aa06be962574394faca3b7feb3e	-3.39716	91	k__Bacteria; p__Proteobacteria; c__Betaproteobacteria; o__Burkholderiales; f__Comamonadaceae; g__Pelomonas; s__puraquae
e40bdb034acb7e3c83f61147e3afe283	-3.47719	105	k__Bacteria; p__Proteobacteria; c__Betaproteobacteria; o__Burkholderiales; f__Comamonadaceae; g__Pelomonas; s__puraquae
4cfc64fc07584c1ae427069476110b86	-3.4961	90	k__Bacteria; p__Proteobacteria; c__Betaproteobacteria; o__Burkholderiales; f__Comamonadaceae; g__Pelomonas; s__puraquae

## Sheet: Root High-Dose 84-Day
ASV ID	Centered Log Ratio	W	Taxa	Notes
80c51bd52ba7a66c30e585aad2997007	4.1105	101	k__Bacteria; p__Actinobacteria; c__Actinobacteria; o__Actinomycetales; f__Mycobacteriaceae; g__Mycobacterium; s__llatzerense		Relative Abundance in Treated > Controls
b3831e7a37a135d77fe09731957d98b5	-3.57405	108	k__Bacteria; p__Proteobacteria; c__Alphaproteobacteria; o__Caulobacterales; f__Caulobacteraceae; g__Caulobacter; s__henricii		Relative Abundance in Control > Treated
268d624b96693dc5ec30572ed3cfd2e6	-3.87224	112	k__Bacteria; p__Proteobacteria; c__Betaproteobacteria; o__Burkholderiales; f__Comamonadaceae; g__Pelomonas; s__puraquae
439afbd65779c3b41e45b80afcdc7302	-3.8886	136	k__Bacteria; p__Proteobacteria; c__Betaproteobacteria; o__Burkholderiales; f__Comamonadaceae; g__Pelomonas; s__puraquae
c44d2b6f83743d69dd2efc4ea945d8b5	-3.9022	120	k__Bacteria; p__Proteobacteria; c__Betaproteobacteria; o__Burkholderiales; f__Comamonadaceae; g__Pelomonas; s__puraquae
08149aa06be962574394faca3b7feb3e	-3.97421	94	k__Bacteria; p__Proteobacteria; c__Betaproteobacteria; o__Burkholderiales; f__Comamonadaceae; g__Pelomonas; s__puraquae
e40bdb034acb7e3c83f61147e3afe283	-4.05423	128	k__Bacteria; p__Proteobacteria; c__Betaproteobacteria; o__Burkholderiales; f__Comamonadaceae; g__Pelomonas; s__puraquae
4cfc64fc07584c1ae427069476110b86	-4.07315	94	k__Bacteria; p__Proteobacteria; c__Betaproteobacteria; o__Burkholderiales; f__Comamonadaceae; g__Pelomonas; s__puraquae

## Sheet: Root Low-Dose 190-Day
ASV ID	Centered Log Ratio	W	Taxa	Notes
f09f6186a2b7bb14b8ec29ce8de42062	4.19876	84	k__Bacteria; p__Proteobacteria; c__Betaproteobacteria; o__Burkholderiales; f__Oxalobacteraceae; g__Herbaspirillum; s__		Relative Abundance in Treated > Controls
93d46d2101aae1744a96ff84b90bd203	3.48095	74	k__Bacteria; p__Actinobacteria; c__Actinobacteria; o__Actinomycetales; f__Mycobacteriaceae; g__Mycobacterium; s__llatzerense

## Sheet: Root High-Dose 190-Day
ASV ID	Centered Log Ratio	W	Taxa	Notes
f09f6186a2b7bb14b8ec29ce8de42062	4.79402	122	k__Bacteria; p__Proteobacteria; c__Betaproteobacteria; o__Burkholderiales; f__Oxalobacteraceae; g__Herbaspirillum; s__		Relative Abundance in Treated > Controls
b104070e40a7907b54edd931c7945ffd	4.79129	124	k__Bacteria; p__Proteobacteria; c__Betaproteobacteria; o__Burkholderiales; f__Oxalobacteraceae; g__Herbaspirillum; s__	84 & 190-Day
bc2ed4667461a675f96adc6560b93d6e	4.72353	117	k__Bacteria; p__Proteobacteria; c__Betaproteobacteria; o__Burkholderiales; f__Oxalobacteraceae; g__Herbaspirillum; s__	All Compartments
4066adb8a08c21e14a085ac8aa8c88aa	4.63356	96	k__Bacteria; p__Proteobacteria; c__Betaproteobacteria; o__Burkholderiales; f__Oxalobacteraceae; g__Herbaspirillum; s__	All Compartments

## Sheet: Rhizoplane Low-Dose 84-Day
ASV ID	Centered Log Ratio	W	Taxa	Notes
f7fc85a127955a86af483682f922e32a	6.36136	224	k__Bacteria; p__Proteobacteria; c__Gammaproteobacteria; o__Pseudomonadales; f__Pseudomonadaceae; g__Pseudomonas; s__		Relative Abundance in Treated > Controls
041be13a58275f0b583fbf4f1fa65028	5.38565	184	k__Bacteria; p__Proteobacteria; c__Gammaproteobacteria; o__Pseudomonadales; f__Pseudomonadaceae; g__Pseudomonas; s__		Relative Abundance in Control > Treated
22e869aa9cf1ecaf95a58d4e01527a37	5.29204	183	k__Bacteria; p__Proteobacteria; c__Gammaproteobacteria; o__Pseudomonadales; f__Pseudomonadaceae; g__Pseudomonas; s__
65325c41d8f376d8b51174a9e089f2cb	4.29297	165	k__Bacteria; p__Proteobacteria; c__Gammaproteobacteria; o__Pseudomonadales; f__Pseudomonadaceae; g__Pseudomonas; s__umsongensis
749d383b4ff38df4fe37357941558aee	4.26711	188	k__Bacteria; p__Firmicutes; c__Bacilli; o__Bacillales; f__Bacillaceae; g__Bacillus; s__fumarioli
e40bdb034acb7e3c83f61147e3afe283	4.15971	177	k__Bacteria; p__Proteobacteria; c__Betaproteobacteria; o__Burkholderiales; f__Comamonadaceae; g__Pelomonas; s__puraquae
4cfc64fc07584c1ae427069476110b86	4.07661	180	k__Bacteria; p__Proteobacteria; c__Betaproteobacteria; o__Burkholderiales; f__Comamonadaceae; g__Pelomonas; s__puraquae
c44d2b6f83743d69dd2efc4ea945d8b5	4.07621	176	k__Bacteria; p__Proteobacteria; c__Betaproteobacteria; o__Burkholderiales; f__Comamonadaceae; g__Pelomonas; s__puraquae
7349d51eaf9dacf3464b962873a8d3c2	4.04476	150	k__Bacteria; p__Proteobacteria; c__Gammaproteobacteria; o__Pseudomonadales; f__Pseudomonadaceae; g__Pseudomonas; s__umsongensis
c65a2f9e17f2b132b5006ac7cadbd23a	4.00608	149	k__Bacteria; p__Proteobacteria; c__Gammaproteobacteria; o__Pseudomonadales; f__Pseudomonadaceae; g__Pseudomonas; s__umsongensis
b78efec2d9363a0e18aab004d75d05af	3.88297	170	k__Bacteria; p__Actinobacteria; c__Actinobacteria; o__Actinomycetales; f__Micrococcaceae; g__Arthrobacter
3dd52f573f11a630044c59adb0e8a235	3.72204	162	k__Bacteria; p__Firmicutes; c__Bacilli; o__Bacillales; f__Bacillaceae; g__Bacillus; s__flexus	84 & 190-Day
e1a0445158603fdfee7e07b1400565eb	3.72063	150	k__Bacteria; p__Actinobacteria; c__Actinobacteria; o__Actinomycetales; f__Micrococcaceae; g__Arthrobacter
dfdb452c8e5318edbb706b869d0e4ae1	3.69975	175	k__Bacteria; p__Verrucomicrobia; c__Opitutae; o__Opitutales; f__Opitutaceae; g__Opitutus; s__
13f7a7002bbcdef9db788b67b8cc777e	3.68332	135	k__Bacteria; p__Firmicutes; c__Bacilli; o__Bacillales; f__Bacillaceae; g__Bacillus; s__flexus
4ee0d16d5cb24e619ab2c4ec5a3a2760	3.65796	172	k__Bacteria; p__Verrucomicrobia; c__Opitutae; o__Opitutales; f__Opitutaceae; g__Opitutus; s__	84 & 190-Day
a6dcb889a10210e7552c9ba346967762	3.61819	175	k__Bacteria; p__Bacteroidetes; c__Sphingobacteriia; o__Sphingobacteriales; f__; g__; s__
84ef757c35c82704864536f7b05ef06a	3.57318	150	k__Bacteria; p__Actinobacteria; c__Actinobacteria; o__Actinomycetales; f__Micrococcaceae; g__Arthrobacter
e80ddab6a1355125c1957e5cf2a48e6c	3.3911	131	k__Bacteria; p__Firmicutes; c__Bacilli; o__Bacillales; f__Bacillaceae; g__Bacillus; s__flexus
7cec74b1749d639fcadd8174d915923d	-4.13637	170	k__Bacteria; p__Proteobacteria; c__Gammaproteobacteria; o__Xanthomonadales; f__Xanthomonadaceae; g__Gynumella; s__flava
38a4a4ffabb9b931a43b6b7d68e309a5	-4.22114	169	k__Bacteria; p__Proteobacteria; c__Gammaproteobacteria; o__Xanthomonadales; f__Xanthomonadaceae; g__Gynumella; s__flava
35f4fe3b08a032bf28b660c87ab0d840	-4.51964	192	k__Bacteria; p__Proteobacteria; c__Gammaproteobacteria; o__Xanthomonadales; f__Xanthomonadaceae; g__Gynumella; s__flava	All Compartments
2f6ff21be3e37729ed743c0277aadc4b	-4.53169	182	k__Bacteria; p__Proteobacteria; c__Gammaproteobacteria; o__Xanthomonadales; f__Xanthomonadaceae; g__Gynumella; s__flava

## Sheet: Rhizoplane High-Dose 84-Day
ASV ID	Centered Log Ratio	W	Taxa	Notes
041be13a58275f0b583fbf4f1fa65028	5.56953	199	k__Bacteria; p__Proteobacteria; c__Gammaproteobacteria; o__Pseudomonadales; f__Pseudomonadaceae; g__Pseudomonas; s__		Relative Abundance in Treated > Controls
22e869aa9cf1ecaf95a58d4e01527a37	5.47593	202	k__Bacteria; p__Proteobacteria; c__Gammaproteobacteria; o__Pseudomonadales; f__Pseudomonadaceae; g__Pseudomonas; s__		Relative Abundance in Control > Treated
65325c41d8f376d8b51174a9e089f2cb	4.47685	169	k__Bacteria; p__Proteobacteria; c__Gammaproteobacteria; o__Pseudomonadales; f__Pseudomonadaceae; g__Pseudomonas; s__umsongensis
749d383b4ff38df4fe37357941558aee	4.45099	203	k__Bacteria; p__Firmicutes; c__Bacilli; o__Bacillales; f__Bacillaceae; g__Bacillus; s__fumarioli
7349d51eaf9dacf3464b962873a8d3c2	4.22864	159	k__Bacteria; p__Proteobacteria; c__Gammaproteobacteria; o__Pseudomonadales; f__Pseudomonadaceae; g__Pseudomonas; s__umsongensis
c65a2f9e17f2b132b5006ac7cadbd23a	4.18996	151	k__Bacteria; p__Proteobacteria; c__Gammaproteobacteria; o__Pseudomonadales; f__Pseudomonadaceae; g__Pseudomonas; s__umsongensis
2ee42d0658a0da70a8c1232f6da714fa	4.10648	185	k__Bacteria; p__Actinobacteria; c__Actinobacteria; o__Actinomycetales; f__Micrococcaceae; g__Arthrobacter
b78efec2d9363a0e18aab004d75d05af	4.06685	186	k__Bacteria; p__Actinobacteria; c__Actinobacteria; o__Actinomycetales; f__Micrococcaceae; g__Arthrobacter
3dd52f573f11a630044c59adb0e8a235	3.90592	177	k__Bacteria; p__Firmicutes; c__Bacilli; o__Bacillales; f__Bacillaceae; g__Bacillus; s__flexus	84 & 190 Day
18b1e750e33daeda2b78b3ef8b4e553e	3.87984	183	k__Bacteria; p__Actinobacteria; c__Actinobacteria; o__Actinomycetales; f__Micrococcaceae; g__Arthrobacter
13f7a7002bbcdef9db788b67b8cc777e	3.8672	144	k__Bacteria; p__Firmicutes; c__Bacilli; o__Bacillales; f__Bacillaceae; g__Bacillus; s__flexus
ff72469508f67c1238d3e6437648eb1c	3.81314	175	k__Bacteria; p__Proteobacteria; c__Alphaproteobacteria; o__Rhizobiales; f__Rhizobiaceae; g__Rhizobium; s__
a6dcb889a10210e7552c9ba346967762	3.80207	186	k__Bacteria; p__Bacteroidetes; c__Sphingobacteriia; o__Sphingobacteriales; f__; g__; s__
4c128ff9392fe4f232d948da08a65769	3.80167	183	k__Bacteria; p__Acidobacteria; c__Acidobacteriia; o__Acidobacteriales; f__Acidobacteriaceae
84ef757c35c82704864536f7b05ef06a	3.75706	171	k__Bacteria; p__Actinobacteria; c__Actinobacteria; o__Actinomycetales; f__Micrococcaceae; g__Arthrobacter
0797f16dbdf96092dd2b4f19c1b569b1	-3.8963	166	k__Bacteria; p__Proteobacteria; c__Alphaproteobacteria; o__Rickettsiales; f__mitochondria
35f4fe3b08a032bf28b660c87ab0d840	-4.11128	208	k__Bacteria; p__Proteobacteria; c__Gammaproteobacteria; o__Xanthomonadales; f__Xanthomonadaceae; g__Gynumella; s__flava	All Compartments
e1e9f3f58fccc253652a53ff175aad2b	-4.13617	147	k__Bacteria; p__Proteobacteria; c__Alphaproteobacteria; o__Caulobacterales; f__Caulobacteraceae; g__Phenylobacterium; s__
34bfa90935f49751c1db96ac04526775	-4.58256	200	k__Bacteria; p__Proteobacteria; c__Gammaproteobacteria; o__Legionellales; f__Coxiellaceae; g__Aquicella; s__

## Sheet: Rhizoplane Low-Dose 190-Day
ASV ID	Centered Log Ratio	W	Taxa	Notes
3009962d9970efe824947cb56f4efa76	4.04421	153	k__Bacteria; p__Armatimonadetes; c__[Fimbriimonadia]; o__[Fimbriimonadales]; f__[Fimbriimonadaceae]; g__Fimbriimonas; s__		Relative Abundance in Treated > Controls
42f396da7a92737511b8f95dd0dfa11f	3.51804	140	k__Bacteria; p__Proteobacteria; c__Alphaproteobacteria; o__Caulobacterales; f__Caulobacteraceae; g__Phenylobacterium; s__		Relative Abundance in Control > Treated
c405fb012a8e9ef660508ea016c8c1ca	-4.73547	126	k__Bacteria; p__Actinobacteria; c__Actinobacteria; o__Actinomycetales; f__Streptomycetaceae

## Sheet: Rhizoplane High-Dose 190-Day
ASV ID	Centered Log Ratio	W	Taxa	Notes
4066adb8a08c21e14a085ac8aa8c88aa	4.49609	206	k__Bacteria; p__Proteobacteria; c__Betaproteobacteria; o__Burkholderiales; f__Oxalobacteraceae; g__Herbaspirillum; s__	All Compartments	Relative Abundance in Treated > Controls
bc2ed4667461a675f96adc6560b93d6e	4.48394	180	k__Bacteria; p__Proteobacteria; c__Betaproteobacteria; o__Burkholderiales; f__Oxalobacteraceae; g__Herbaspirillum; s__	All Compartments	Relative Abundance in Control > Treated
c185d5d1fac66095271ebacc55405103	-3.63742	180	k__Bacteria; p__Proteobacteria; c__Alphaproteobacteria; o__Sphingomonadales; f__Sphingomonadaceae; g__Kaistobacter; s__
8727db92a82a6bea11706dc9af52a0b8	-3.66986	170	k__Bacteria; p__Proteobacteria; c__Alphaproteobacteria; o__Sphingomonadales; f__Sphingomonadaceae; g__Kaistobacter; s__
ffdef9048a9aed9720680f03bcc33dd8	-3.80982	176	k__Bacteria; p__Proteobacteria; c__Alphaproteobacteria; o__Rhizobiales; f__Bradyrhizobiaceae
3dd52f573f11a630044c59adb0e8a235	-3.9539	167	k__Bacteria; p__Firmicutes; c__Bacilli; o__Bacillales; f__Bacillaceae; g__Bacillus; s__flexus	84 & 190 Day

[truncated: 4 more sheets: Rhizosphere Low-Dose 84-Day, Rhizosphere High-Dose 84-Day, Rhizosphere Low-Dose 190-Day, Rhizosphere High-Dose 190-Day]
